# Supplementary material for: Teachers’ Beliefs and Instructional Implementation of Mathematical Problem Solving Within Project-Based Learning
Source: Behav Sci (Basel). 2026 Jul 2;16(7):1091. doi: 10.3390/bs16071091 (PMC13404792; doi:10.3390/bs16071091)
Supplement: Supplementary file 1 [file behavsci-16-01091-s001.zip]

Archive with 1 entries (1 files):
- behavsci-4289266-supplementary.pdf
